# Supplementary material for: Identification of Prognostic Organic Cation and Anion Transporters in Different Cancer Entities by In Silico Analysis
Source: Int J Mol Sci. 2020 Jun 24;21(12):4491. doi: 10.3390/ijms21124491 (PMC7349956; doi:10.3390/ijms21124491)
Supplement: Supplementary file 1 [file ijms-21-04491-s001.zip]

Archive with 2 entries (2 files):
- Table 1.xlsx
- ijms-842918 suppplementary for proof.docx
