# Supplementary material for: Identification of Prognostic Organic Cation and Anion Transporters in Different Cancer Entities by In Silico Analysis
Source: Int J Mol Sci. 2020 Jun 24;21(12):4491. doi: 10.3390/ijms21124491 (PMC7349956; doi:10.3390/ijms21124491)
Supplement: Supplementary file 1 [file ijms-21-04491-s001.zip › Table 1.xlsx]

## Sheet: OAT_favorable
Renal	Urothelial	Lung	Head and Neck	Cervical	Breast	Endo	Liver	Pancreatic	Colo
CA5B	PLA2G2F	SAT2	PITPNM3	PRAF2	SLC5A8	SAT2	SLC27A5	SAT2	NAT2			Item	Occurrences	Present in
FABP3												UNC13B	5	Renal, Lung, Head and Neck, Pancreatic, Colon
SLC27A4												SFXN2	4	Renal, Urothelial , Cervical, Liver
CA2	MID1IP1	PRAF2	CTNS	SLC25A5	STARD10	SLC37A1	G6PC	SLC23A2	SLC25A5			MMAA	3	Renal, Urothelial , Colon
EPM2A												MPC1	3	Renal, Lung, Cervical
G6PC												PITPNA	3	Renal, Endometrial, Pancreatic
PRKAA2	SLC23A2	ABCA4	SLC25A10	SLC4A11	CA3	SLC38A7	AGXT	PRAF2	NAT1			PLA2G2D	3	Cervical, Breast, Endometrial
SLC38A7												PRAF2	3	Lung, Cervical, Pancreatic
SLC5A8												SAT2	3	Lung, Endometrial, Pancreatic
MID1IP1	SLC25A10	SLC7A8	PITPNC1	LST1	PLA2G4A	SLCO2A1	SLCO2A1	STXBP1	CPT2			SIT1	3	Head and Neck, Cervical, Endometrial
SLC26A1												SLC16A11	3	Renal, Liver, Pancreatic
ABCC4												SLC23A2	3	Urothelial , Liver, Pancreatic
SLC16A7	SLC27A2	MPC1	SLC44A4	MPC1	SLC19A2	PLA2G10	SLC23A2	CPLX1	SCP2			SLC25A5	3	Renal, Cervical, Colon
SLC22A7												SLC2A8	3	Renal, Cervical, Pancreatic
OSBPL2												SLC44A4	3	Renal, Urothelial , Head and Neck
TMEM30B	ACSL4	SLC25A42	SLC26A9	SLC2A8	PLA2G2D	SAT1	APOA1	CACNA1A	MMAA			VAMP2	3	Renal, Endometrial, Pancreatic
SPX												ABCB1	2	Renal, Pancreatic
CLN8												ABCD3	2	Renal, Colon
SLC3A1	SLC44A4	UNC13B	PLA2G3	SLC52A1	NFKBIE	G6PC3	SLC22A7	CTNS	ATP8B1			ACACB	2	Renal, Pancreatic
SLC25A5												ACE2	2	Renal, Liver
SLC25A15												AKR1C1	2	Renal, Cervical
CA13	SFXN2		AQP1	SFXN2	XKR8	SAT1	SLC25A15	SLC25A11	SLC25A24			AQP1	2	Renal, Head and Neck
PPFIA1												ATP8B1	2	Renal, Colon
ACSL1												CPT2	2	Renal, Colon
SLC22A12	SLC25A38		UNC13B	GLTP		SLC6A6	SLC6A1	RXRA	ABCD3			CROT	2	Renal, Urothelial
COL4A3BP												CTNS	2	Head and Neck, Pancreatic
SLCO4C1												G6PC	2	Renal, Liver
SLC25A11	CMC1		PPFIA3	SLC25A42		ABCA7	SLC25A25	ACACB	SLC4A4			GOT2	2	Renal, Liver
SLC6A12												MCAT	2	Renal, Endometrial
PLA2G12A												MID1IP1	2	Renal, Urothelial
SLC22A11	MMAA		SIT1	SLCO3A1		PITPNA	SLC22A25	PITPNA	NAT1			NFE2L1	2	Renal, Endometrial
SLC16A4												NFKBIE	2	Urothelial , Breast
NCOA2												PLA2G4A	2	Breast, Endometrial
SLC4A11	CROT			PLA2G2D		PLA2G4A	GOT2	SLC2A8	UNC13B			PPARG	2	Renal, Urothelial
ACACB												PPFIA3	2	Head and Neck, Endometrial
LRP2												SCP2	2	Renal, Colon
SLC27A2	MFSD2A			SLC1A4		PLA2G2D	SLC38A4	SLC16A11				SLC19A2	2	Renal, Breast
SLC25A25												SLC22A7	2	Renal, Liver
SLC16A9												SLC25A10	2	Urothelial , Head and Neck
PITPNA	NFKBIE			SLC10A3		PQLC2	SFXN2	SLC25A4				SLC25A11	2	Renal, Pancreatic
ATP9A												SLC25A15	2	Renal, Liver
PNPLA8												SLC25A25	2	Renal, Liver
SLC19A2	ANO9			AKR1C1		SLC26A2	SLC16A11	SLC27A3				SLC25A29	2	Urothelial , Pancreatic
MPC1												SLC25A38	2	Renal, Urothelial
GOT2												SLC25A4	2	Renal, Pancreatic
SLC2A8	PPARG			SIT1		SLC43A1	ACE2	SLC16A13				SLC25A42	2	Lung, Cervical
LRRC8A												SLC27A2	2	Renal, Urothelial
SLC44A4												SLC38A7	2	Renal, Endometrial
SLC25A23	SLC25A29					MCAT	SLC10A1	SLC25A45				SLC43A2	2	Renal, Pancreatic
SFXN2												SLC4A11	2	Renal, Cervical
CPT2												SLC4A4	2	Renal, Colon
SLC16A11	KCNN4					NFE2L1	SLC2A2	SLC25A29				SLC5A8	2	Renal, Breast
SLC25A38												SLCO2A1	2	Endometrial, Liver
ACE2
SLC27A1						VAMP2	APOC1	ABCB1
SCP2
CMC1,SLC25A12
SLC4A2						PPFIA3	SLC51A	SLC25A44
MMAA
CROT
ATP10D						CYB5R1	APOC3	SLC43A2
RAB3A
CPTP
SLC13A2						CEACAM1		VAMP2
SLC25A4
ATP8B1
SLC51B						SIT1		UNC13B
MCAT
SLC10A2
ATP8A1						C2CD2L		SLC38A10
NFE2L1
AKR1C1
PPARG						ANXA1		TSPOAP1
PLS1
ABCD3
SLC2A9								ATP8B2
ABCB1
ABCG1
OSBPL10								SFXN5
AQP1
CPT1A
SLC4A4
SLC38A11
SLC43A2
VAMP2
SLC6A19
UNC13B
SLC3A2
SLC13A1
ANO4
CMC2,SLC25A13
SLC16A12
ATP11A
SLC1A1
SLC6A20
PPARA

## Sheet: OAT unvaroable
Renal	Urothelial	Lung	Head	Cervical	Breast	Endo	Liver	Pancreatic	Colo
PLIN2	SLC16A2	SLC7A5	PITPNB	STX1A	PRKAB2	STX1A	PRKAA2	NET1	FOLR2
MFSD10							MFSD10
LRRC8C							MID1IP1
ABCC1	ABCA4	SLC16A3	PRKAB2	CPLX1	SLC16A2	PRKAA2	ABCC1	CA12	ABCA7
TRIAP1							PRAF2
APOA1							NET1
PRAF2	SLC25A15	ACSL3	STXBP1	SLC16A3	SLC35B2	ABCC4	G6PC3	XKR9	FLOT1
SLC16A2							SLC38A1
THRSP							STXBP1
SLC36A1	SLC7A8	SLC35D1	PPFIA1	ANO6	SCARB2	SLC38A1	SLC35B2	ATP11B	SLC10A3
SLC38A6							SLC36A1
SLC7A5							SLC38A6
ABCD1	SLC4A3	SCARB1	GOT2	SLC52A2	ANO6	STXBP1	SLC6A6	PPFIA1	NPC2
LAT2							SLC9A3R1
SLC6A8							SLC7A8
RXRA	LDLR	SLCO4A1	SFXN3	SLC19A1	SLC35A2	ATP11B	CFTR	SLC38A5
SLC6A1							ACSL3
PPFIA4							SLC16A3
NMB	OSBPL10	SLC2A1	NFE2L1		CPT1A	SLC38A9	SLC25A19	OSBPL8
SLC16A3							RFT1
LST1							SLC52A2
SLC7A2	TNFAIP8L3	SLC25A32	PCTP		PPFIA3	SLC6A12	GLTP	SLC6A14
SLC38A5							ACACA
RPS6KB1							SLC1A5
SLC7A7	SLC1A6	SLC16A1	SLC15A4			GLS	PPARD	LRRC8A
ATP8B3							PQLC2
SLC52A2							SLC35C2
SLC5A6	SLC2A1		PLS3			PLA2G4F	SLC4A2	ABCC3										GOT2
SLC4A7							SLC35A2											NFKBIE
SFXN3							SLC26A2											PPFIA3
SLC1A5	SLC3A2					GLS	CA9	PRELID2										PRAF2
AQP9							NFKBIE											SLC25A15
ABCC3							PRELID3B
EMB	PLS3					SLC35D1	SLC1A4	LDLR
SLC35C2							PRELID1
ATP10A							SCARB1
PRELID2	ATP8B2					SLC25A19	AKR1C1	SLC10A3
LDLR							PPARG
SLC35A1							SLC15A4
SLC26A2	SLC7A6					SLC25A23	SLC2A1	PLS1
CA9							SLC3A2
P2RX7							PPFIA3
MFSD2A	ANXA1					SLCO3A1	FOLR1	OSBPL10
NFKBIE							NPC2
SLC43A1							SLC2A6
SLC27A3						LRRC8D	ABCC5	KCNN4
PLTP							SLC26A6
SLC19A1
SLC6A9						SLC25A12		SLC2A1
SLC35B1
SLC1A4
PRELID1						RAB3A		PLS3
SCARB1
SLC15A4
KCNN4						PRELID3B		SLC16A1
SLC2A1
SLC38A10
SLC11A1						PRELID3A
PLS3
ABCC2
PLSCR4						SLC6A9
SLC25A32
SIT1
APOC3						PLSCR1
C2CD2L
SLC16A1
SLC2A6						PLSCR4
SLC26A6
SLC7A1
						SLC25A32
						SLC16A1

## Sheet: Co occurence favorable
Item	Occurrences	Present in
UNC13B	5	Renal, Lung, Head and Neck, Pancreatic, Colon
SFXN2	4	Renal, Urothelial , Cervical, Liver
MMAA	3	Renal, Urothelial , Colon
MPC1	3	Renal, Lung, Cervical
PITPNA	3	Renal, Endometrial, Pancreatic
PLA2G2D	3	Cervical, Breast, Endometrial
PRAF2	3	Lung, Cervical, Pancreatic
SAT2	3	Lung, Endometrial, Pancreatic
SIT1	3	Head and Neck, Cervical, Endometrial
SLC16A11	3	Renal, Liver, Pancreatic
SLC23A2	3	Urothelial , Liver, Pancreatic
SLC25A5	3	Renal, Cervical, Colon
SLC2A8	3	Renal, Cervical, Pancreatic
SLC44A4	3	Renal, Urothelial , Head and Neck
VAMP2	3	Renal, Endometrial, Pancreatic
ABCB1	2	Renal, Pancreatic
ABCD3	2	Renal, Colon
ACACB	2	Renal, Pancreatic
ACE2	2	Renal, Liver
AKR1C1	2	Renal, Cervical
AQP1	2	Renal, Head and Neck
ATP8B1	2	Renal, Colon
CPT2	2	Renal, Colon
CROT	2	Renal, Urothelial
CTNS	2	Head and Neck, Pancreatic
G6PC	2	Renal, Liver
GOT2	2	Renal, Liver
MCAT	2	Renal, Endometrial
MID1IP1	2	Renal, Urothelial
NFE2L1	2	Renal, Endometrial
NFKBIE	2	Urothelial , Breast
PLA2G4A	2	Breast, Endometrial
PPARG	2	Renal, Urothelial
PPFIA3	2	Head and Neck, Endometrial
SCP2	2	Renal, Colon
SLC19A2	2	Renal, Breast
SLC22A7	2	Renal, Liver
SLC25A10	2	Urothelial , Head and Neck
SLC25A11	2	Renal, Pancreatic
SLC25A15	2	Renal, Liver
SLC25A25	2	Renal, Liver
SLC25A29	2	Urothelial , Pancreatic
SLC25A38	2	Renal, Urothelial
SLC25A4	2	Renal, Pancreatic
SLC25A42	2	Lung, Cervical
SLC27A2	2	Renal, Urothelial
SLC38A7	2	Renal, Endometrial
SLC43A2	2	Renal, Pancreatic
SLC4A11	2	Renal, Cervical
SLC4A4	2	Renal, Colon
SLC5A8	2	Renal, Breast
SLCO2A1	2	Endometrial, Liver

## Sheet: Co occurence unfavorable
Item	Occurences	Present In
SLC2A1	5	Kidney, Urothelial, Lung, Pancreatic, Liver
PLS3	4	Kidney, Urothelial, Head and Neck, Pancreatic
SLC16A1	4	Kidney, Lung, Endometrial, Pancreatic
SLC16A3	4	Kidney, Lung, Cervical, Liver
LDLR	3	Kidney, Urothelial, Pancreatic
SCARB1	3	Kidney, Lung, Liver
SLC15A4	3	Kidney, Head and Neck, Liver
SLC16A2	3	Kidney, Urothelial, Breast
SLC25A32	3	Kidney, Lung, Endometrial
SLC52A2	3	Kidney, Cervical, Liver
STXBP1	3	Head and Neck, Endometrial, Liver
ABCC1	2	Kidney, Liver
ABCC3	2	Kidney, Pancreatic
ACSL3	2	Lung, Liver
ANO6	2	Cervical, Breast
APOA1	2	Kidney, Liver
APOC3	2	Kidney, Liver
ATP11B	2	Endometrial, Pancreatic
CA9	2	Kidney, Liver
FLOT1	2	Kidney, Colorectal
GOT2	2	Head and Neck, Liver
KCNN4	2	Kidney, Pancreatic
MFSD10	2	Kidney, Liver
NET1	2	Pancreatic, Liver
NFKBIE	2	Kidney, Liver
NPC2	2	Colorectal, Liver
OSBPL10	2	Urothelial, Pancreatic
PLSCR4	2	Kidney, Endometrial
PPFIA1	2	Head and Neck, Pancreatic
PPFIA3	2	Breast, Liver
PRAF2	2	Kidney, Liver
PRELID1	2	Kidney, Liver
PRELID2	2	Kidney, Pancreatic
PRELID3B	2	Endometrial, Liver
PRKAA2	2	Endometrial, Liver
PRKAB2	2	Head and Neck, Breast
SFXN3	2	Kidney, Head and Neck
SLC10A3	2	Pancreatic, Colorectal
SLC19A1	2	Kidney, Cervical
SLC1A4	2	Kidney, Liver
SLC1A5	2	Kidney, Liver
SLC25A15	2	Urothelial, Liver
SLC25A19	2	Endometrial, Liver
SLC26A2	2	Kidney, Liver
SLC26A6	2	Kidney, Liver
SLC2A6	2	Kidney, Liver
SLC35A2	2	Breast, Liver
SLC35B2	2	Breast, Liver
SLC35C2	2	Kidney, Liver
SLC35D1	2	Lung, Endometrial
SLC36A1	2	Kidney, Liver
SLC38A1	2	Endometrial, Liver
SLC38A5	2	Kidney, Pancreatic
SLC38A6	2	Kidney, Liver
SLC3A2	2	Urothelial, Liver
SLC6A1	2	Kidney, Liver
SLC6A9	2	Kidney, Endometrial
SLC7A5	2	Kidney, Lung
SLC7A8	2	Urothelial, Liver
STX1A	2	Cervical, Endometrial
